# Supplementary material for: Antibody-drug conjugates in urinary tumors: clinical application, challenge, and perspectives
Source: Front Oncol. 2023 Dec 20;13:1259784. doi: 10.3389/fonc.2023.1259784 (PMC10761427; doi:10.3389/fonc.2023.1259784)
Supplement: Supplementary file 1 [file Table_1.xlsx]

## Sheet: ADCs
	Cancer Type	ADCs Name	Target Antigen	Phase	Term ID	Single/Multi-Center*
1	Kidney Cancer	AGS-16C3F	ENPP3	II	NCT02639182	M
2	Kidney Cancer	AMG 172	CD70L	I	NCT01497821 DRKS00006474	M
3	Kidney Cancer	CDX-014	TIM1	I	NCT02837991	M
4	Kidney Cancer	SGN-CD70A	CD70	I	NCT02216890	M
5	Kidney Cancer	PRO-1160	CD70	I/II	NCT05721222 CTR20231732	M
6	Kidney Cancer	BL-B01D1**	EGFR HER3	II	NCT05785039 CTR20230720	S/M
7	Kidney Cancer	HKT-288	CDH6	I	NCT02947152	M
8	Kidney Cancer	MDX-1203	CD30	I	NCT00944905	M
9	Kidney Cancer	Camidanlumab tesirine (ADCT-301)	IL2RA	I	NCT03621982	M
10	Kidney Cancer	Raludotatug deruxtecan (DS-6000)	CDH6	I	NCT04707248	M
11	Kidney Cancer	TAK-500	CCR2	I	NCT05070247	M
12	Kidney Cancer	Sacituzumab govitecan (GS-0132 IMMU-132)	TROP2	I/II	NCT01631552	M
13	Kidney Cancer	Vorsetuzumab mafodotin (SGN-75)	CD70	I	NCT01677390 NCT01015911	M
14	Kidney Cancer	L49 L6	p97	Preclinical	N.A.	N.A.
15	Kidney Cancer	138H11	GGT	Preclinical	N.A.	N.A.
16	Kidney Cancer	1F6	CD70	Preclinical	N.A.	N.A.
17	Kidney Cancer	h1F6	CD70	Preclinical	N.A.	N.A.
18	Kidney Cancer	N.A.	CDCP1	Preclinical	N.A.	N.A.
19	Urothelial Cancer	MRG-002	HER2	II/III	NCT04839510 CTR20230243	M
20	Urothelial Cancer	9MW-2821	nectin-4	I/II	NCT06079112 CTR20232677	M
21	Urothelial Cancer	ADCT-502	HER2	I	NCT03125200	M
22	Urothelial Cancer	BB-1701	HER2	II	CTR20231518	M
23	Urothelial Cancer	BL-B01D1	EGFR HER3	II	NCT05785039 CTR20230720	S/M
24	Urothelial Cancer	ESG-401	TROP2	I/II	NCT04892342	M
25	Urothelial Cancer	Indatuximab ravtansine (BT-062)	CD138	I/II	EUCTR2013-003252-20-BE	N.A.
26	Urothelial Cancer	MN-14-700DX	CEACAM5 (CEA)	IV	ChiCTR2100048195	N.A.
27	Urothelial Cancer	Oportuzumab monatox (VB4-845)	EpCAM	III	NCT02449239	M
28	Urothelial Cancer	SGN-B6A	ITGB6	I	NCT04389632	M
29	Urothelial Cancer	Sirtratumab vedotin (ASG 15ME)	SLITRK6	I	NCT01963052	M
30	Urothelial Cancer	Tisotumab Vedotin	TF	II	NCT03245736 EUCTR2016-004743-37-BE EUCTR2016-004743-37-SE EUCTR2016-004743-37-GB	M
31	Urothelial Cancer	Trastuzumab botidotin	HER2	I	CTR20211319	S
32	Urothelial Cancer	Zilovertamab vedotin (MK-2140)	ROR1	I/II	NCT05562830	M
33	Prostate Cancer	ASG-5ME	SLC44A	I	NCT01228760	M
34	Prostate Cancer	BL-B01D1	EGFR HER3	II	NCT05785039 CTR20230720	S/M
35	Prostate Cancer	MEDI3726	PSMA	I	NCT02991911	M
36	Prostate Cancer	MLN 591-DM1 (MLN2704)	PMSA	I/II	NCT00070837	M
37	Prostate Cancer	PSMA-ADC	PSMA	II	NCT02020135	M
38	Prostate Cancer	Sacituzumab govitecan (GS-0132 IMMU-132)	TROP2	II	NCT03725761	M
39	Prostate Cancer	Tisotumab Vedotin	TF	II	NCT03245736 EUCTR2016-004743-37-BE EUCTR2016-004743-37-SE EUCTR2016-004743-37-GB	M
40	Prostate Cancer	Trastuzumab botidotin	HER2	I/II	NCT03602079	M
41	Prostate Cancer	Vandortuzumab vedotin (DSTP3086S)	STEAP1	I	NCT01283373	M
42	Prostate Cancer	Vobramitamab duocarmazine (MGC018)	CD276 (B7-H3)	II	NCT05551117	M
43	Prostate Cancer	N.A.	DLL3	Preclinical	N.A.	N.A.
Note: Drugs that have already received FDA approval for a specific type of tumor will not be listed in the corresponding tumor's table (but they may still be present in tables for other tumor types). * S: Single-center clinical trial. M: Multi-center clinical trial. ** BL-B01D1: This drug utilizes dual-specificity antibody technology, thus it has two targets.
